# Supplementary material for: Enhanced Inhibition of Trametes versicolor by Structurally Modified Medicarpin: In Vitro Evaluation and In Silico Insights into Laccase Binding
Source: Int J Mol Sci. 2026 Mar 22;27(6):2878. doi: 10.3390/ijms27062878 (PMC13026702; doi:10.3390/ijms27062878)
Supplement: Supplementary file 1 [file ijms-27-02878-s001.zip]

Archive with 1 entries (1 files):
- ijms-4175916-supplementary.pdf
